# Supplementary material for: Transcriptome profile analysis of cell proliferation molecular processes during multicellular trichome formation induced by tomato Wov gene in tobacco
Source: BMC Genomics. 2015 Oct 26;16:868. doi: 10.1186/s12864-015-2099-7 (PMC4623907; doi:10.1186/s12864-015-2099-7)
Supplement: Additional file 2: — The primers used for the confirmation of RNA-seq data and positive detection of transgenic tobacco plants. (XLS 28 kb) [file 12864_2015_2099_MOESM2_ESM.xls]

## Sheet: Sheet1
Gene	Forward	Reverse
gnl|UG|Nta#S52706323	CGACTCCATGGCTGCTGTTT	GTCCAGGTAAGTTGCCGACG
gnl|UG|Nta#S45441526	GCCATGACGAAGCTCCAACA	TGCCCTTTCCCTTCTGTAGCT
gnl|UG|Nta#S36355487	TGCTCTCCTCTTGTGCTTCCT	GCACATACCCCTCTTTGCCC
gnl|UG|Nta#S52676398	TCAAGGCCTCCATTGGTTGC	TCACTGTCAGCCCTCTTCCT
gnl|UG|Nta#S52724797	GACGAAGAAGAAGCAACTTTGGC	AGTACAAGCGATGGAGACGAGA
gnl|UG|Nta#S36358111	ACGGAGCGGGATTTTGAGTG	GGAGTGGGCCTAAGAAGTCCT
gnl|UG|Nta#S52708408	CAGGTTTGAGATGTCGCGCA	ATGCCAAGGGACACAACACG
gnl|UG|Nta#S52728624	AAGTTGTTGGCTGTGTCGGG	TCTTCAGCGACGGTAGTGGT
gnl|UG|Nta#S52710275	AGCCATAACGATGTGATGTGGT	GCAAACCAACAACCACTGCA
gnl|UG|Nta#S52685477	TGGCTATGCGAGTCCTACCT	GACCTCCAACGCATGCTCTT
gnl|UG|Nta#S33578640	TGATGGTGCGGGTAGAGGTT	TCCAGGTCCAGGCTTAGTCG
gnl|UG|Nta#S33577310	AGTTTGCTCACGTCGTTGCT	GTGTCCCAAGAAGTTCTGGCC
gnl|UG|Nta#S33577311	AGTTTGCTCACGTCGTTGCT	GTGTTCCAAGAAGTTCTGGCCA
gnl|UG|Nta#S33555198	GCAAATGCGCCAGACTGATG	CCCCATTCCAGTACCACCCT
gnl|UG|Nta#S40643226	ACACCCAAATGTCCTCACCTTC	AAGGAACAAGACACGTCCGC
gnl|UG|Nta#S33577515	TGATGCTCTGCGAACGTGAA	AAAGAGCGACCCGTTGTGTC
gnl|UG|Nta#S55423678	GGCTTTCGGGGAAGACACTG	CACAAGCCCTTTCGAGCCAA
gnl|UG|Nta#S45520155	CACACCCGTAACGACCCTTG	TCAATCAACCTGCCAGTCAAGAA
gnl|UG|Nta#S58287504	TCAAGGAGATGGAGGCCCTG	AGCATCAACCCTATGCTTCACA
gnl|UG|Nta#S33529223	ACGCAGGGAAAATAGCAGCA	GGCCATGCACTGAACCTGTT
gnl|UG|Nta#S33556599	ACTTGTTTGCTGCGGGAACA	AGGTAGTGGAGGGTGGAGTCT
gnl|UG|Nta#S33578089	ATGAGAGTGCACGACGAGGA	TTTCCTTGCTCCCACCCTTG
gnl|UG|Nta#S45464065	GTGCCACGTTGTACACCCTC	GCTCACGACGTTAGCCTTGA
gnl|UG|Nta#S33543653	TTCGTTAACCATGGCCACGG	CTTCTCGTTGCGGTTTAGGGT
gnl|UG|Nta#S33543802	GGTGGATTTGCTGTGCCTGA	TGCTCATTTCTGCCTTGTCACA
gnl|UG|Nta#S45526954	ATGAGAGTGCACGACGAGGA	TTTCCTTGCTCCCACCCTTG
gnl|UG|Nta#S45439779	GCTGTGTATGTTGGGGAGAAGC	AGACATCCACGCTACAGGGA
gnl|UG|Nta#S45521545	GTGTCGAGGGCTGTTTTACCC	AAACCAGTTGCACGTCCAGA
gnl|UG|Nta#S33541254	CGCCGTCCCTTTCTTCCATC	ACTCGTGGTGGTGGCAAATT
gnl|UG|Nta#S33541633	ATTCAGGAGGTGGCCATGGA	ACCTCCATGTCCTCCCGAAG
gnl|UG|Nta#S40626557	GCTTGTTTGGTTGGTGGGGA	CTTGACTTGCGTGGTGGTGT
gnl|UG|Nta#S56869127	AGGCCTTGCATTTGGAGCAA	CCACGTGTGAGTTGTCGAGG
gnl|UG|Nta#S57566025	GCATCACCAACATCTCCACCA	TGGGGCATCTTGGATCAGCT
gnl|UG|Nta#S45499209	CTGCTGCTCCTCTTCCCTCT	CATCACCGGGCTGCTTTCAA
Actin for RT-PCR	ATGGCAGACGGAGAGGATATTCA	GCCTTTGCAATCCACATCTGCTG
Actin for real-time PCR	GTCCTCTTCCAGCCATCCAT	ACCACTGAGCACAATGTTACCG
Wo promoter	GCGCGGCCGCCCATCCTATTAGCCATAAGTGTGA	GCCTCGAGAATACCTTCTCGATCTTCTTCAAAA
Wo fragment for RT-PCR	TTCAAGATGTTTAATAACCACCAGC	GCGGATCCACCTTTCATGCATTTGCGGAAGTTAC
