# Supplementary material for: Transcriptome profile analysis of cell proliferation molecular processes during multicellular trichome formation induced by tomato Wov gene in tobacco
Source: BMC Genomics. 2015 Oct 26;16:868. doi: 10.1186/s12864-015-2099-7 (PMC4623907; doi:10.1186/s12864-015-2099-7)
Supplement: Additional file 7: — The list of all differentially expressed genes between T and WT. (XLS 103 kb) [file 12864_2015_2099_MOESM7_ESM.xls]

## Sheet: Sheet1
Gene_id	log2FoldChange	pval	padj	Blast swiss prot
gene_15839	9.0796	1.78e-12	3.06e-09	ITR1_NICSY Trypsin inhibitor 1
gene_80918	8.8825	3.01e-27	1.45e-22	GL120_ARATH Germin-like protein subfamily 1 member 20
gene_46033	8.2237	5.76e-06	0.001373	GOLS2_SOLLC Galactinol synthase 2
gene_73348	7.9288	3.38e-17	1.75e-13	CASP2_SOLDE Casparian strip membrane protein 2
gene_19091	7.7783	4.44e-12	6.47e-09	GDL15_ARATH GDSL esterase/lipase At1g29670
gene_44995	7.7705	4.35e-11	4.45e-08	DSEL_ARATH Phospholipase A1-IIgamma
gene_58876	7.6537	1.97e-05	0.0038182	P2C28_ARATH Probable protein phosphatase 2C 28
gene_22148	7.5604	4.79e-11	4.8e-08	ITR1_NICSY Trypsin inhibitor 1
gene_54969	7.415	1.84e-10	1.61e-07	CER3_ARATH Protein ECERIFERUM 3
gene_29440	7.3951	0.0001945	0.023413	HIP26_ARATH Heavy metal-associated isoprenylated plant protein 26
gene_18073	7.2908	2.68e-26	6.45e-22	PME18_ARATH Pectinesterase/pectinesterase inhibitor 18
gene_52976	7.2676	1.85e-09	1.24e-06	SOC1_ARATH MADS-box protein SOC1
gene_62152	6.9483	1.47e-25	2.36e-21	unknown protein
gene_22140	6.8088	9e-08	3.87e-05	ITR1_NICSY Trypsin inhibitor 1
gene_82504	6.7909	3.11e-11	3.5e-08	Y4265_ARATH Probable LRR receptor-like serine/threonine-protein kinase At4g26540
gene_71510	6.7483	1.91e-05	0.0037454	IPIA_TOBAC Proteinase inhibitor I-A
gene_75965	6.7349	0.00034685	0.035143	unknown protein
gene_2348	6.6686	1.3e-07	5.16e-05	TAT_ARATH Tyrosine aminotransferase
gene_21484	6.5556	3.18e-08	1.56e-05	unknown protein
gene_44870	6.5348	7.94e-07	0.00025825	NQOR_DESMR NAD(P)H dehydrogenase (quinone)
gene_5857	6.3909	0.00021075	0.0245	unknown protein
gene_11764	6.3414	2.62e-11	3.24e-08	FSPM_SOLLC Fruit-specific protein
gene_37943	6.2564	4.42e-23	5.32e-19	PDF1_ARATH Protodermal factor 1
gene_49	6.1642	2.18e-08	1.17e-05	LDHA_HORVU L-lactate dehydrogenase A
gene_83705	6.1624	2.06e-05	0.0039478	PUP3_ARATH Purine permease 3
gene_50147	6.1435	0.00017586	0.02187	unknown protein
gene_23660	6.092	5.44e-22	5.24e-18	PDF1_ARATH Protodermal factor 1
gene_16993	6.0884	1.19e-20	9.57e-17	PRB1_TOBAC Basic form of pathogenesis-related protein 1
gene_37079	6.0462	4.2e-08	2.04e-05	CNGC1_ARATH Cyclic nucleotide-gated ion channel 1
gene_21493	5.8998	2.06e-06	0.00059719	unknown protein
gene_26511	5.8848	2.84e-07	0.00010442	NORK_PEA Nodulation receptor kinase
gene_64060	5.8789	3.38e-09	2.14e-06	LACS4_ARATH Long chain acyl-CoA synthetase 4
gene_29980	5.835	0.00010613	0.014847	unknown protein
gene_8326	5.8163	4.05e-07	0.00014058	ATB40_ARATH Homeobox-leucine zipper protein ATHB-40
gene_22166	5.7959	2.22e-20	1.53e-16	unknown protein
gene_7812	5.728	0.00012735	0.017184	DCHS_SOLLC Histidine decarboxylase
gene_10977	5.6124	1.74e-13	4.65e-10	STP14_ARATH Sugar transport protein 14
gene_36119	5.5981	2.98e-06	0.0008252	HST_ARATH Shikimate O-hydroxycinnamoyltransferase
gene_57928	5.5499	3.13e-17	1.75e-13	unknown protein
gene_19189	5.5474	0.00049433	0.044808	FAB1B_ARATH 1-phosphatidylinositol-3-phosphate 5-kinase FAB1B
gene_56677	5.5414	5.63e-11	5.53e-08	unknown protein
gene_13206	5.5319	6.76e-08	3.07e-05	IP22_CAPAN Wound-induced proteinase inhibitor 2
gene_51295	5.5276	4.31e-06	0.0011163	unknown protein
gene_48626	5.509	2.39e-05	0.0044944	CNG13_ARATH Putative cyclic nucleotide-gated ion channel 13
gene_38607	5.4186	4.76e-08	2.2e-05	CHIA_TOBAC Acidic endochitinase
gene_77418	5.3762	1.33e-12	2.46e-09	FABG_THEMA 3-oxoacyl-[acyl-carrier-protein] reductase FabG
gene_46748	5.3758	0.0003313	0.034143	NAC25_ARATH NAC transcription factor 25
gene_68928	5.3606	1.7e-05	0.0034204	unknown protein
gene_73074	5.3158	2.63e-05	0.0049093	unknown protein
gene_72677	5.3086	1.97e-05	0.0038182	LBD4_ARATH LOB domain-containing protein 4
gene_7808	5.3062	7.01e-09	4.22e-06	unknown protein
gene_16450	5.3054	2.55e-05	0.0047818	C71A9_SOYBN Cytochrome P450 71A9
gene_70967	5.2884	8.58e-14	2.43e-10	RABEK_BOVIN Rab9 effector protein with kelch motifs
gene_9788	5.2516	2.98e-05	0.0054274	B561M_ARATH Cytochrome b561 domain-containing protein At4g18260
gene_37860	5.2378	3.63e-17	1.75e-13	VICHY_VICSN Vicianin hydrolase (Fragment)
gene_4171	5.2333	2.58e-12	4.27e-09	RAP27_ARATH Ethylene-responsive transcription factor RAP2-7
gene_4986	5.2301	1e-06	0.00031732	unknown protein
gene_79781	5.2235	9.46e-08	4.03e-05	unknown protein
gene_24215	5.1997	3.41e-05	0.0058681	TIP21_ARATH Aquaporin TIP2-1
gene_56594	5.1413	3.28e-10	2.68e-07	LBD38_ARATH LOB domain-containing protein 38
gene_17042	5.0885	8.13e-13	1.86e-09	GDL79_ARATH GDSL esterase/lipase At5g33370
gene_74074	5.0786	3.62e-07	0.0001271	R1A6_SOLDE Putative late blight resistance protein homolog R1A-6
gene_46148	5.0733	0.00011024	0.015246	NUD17_ARATH Nudix hydrolase 17, mitochondrial
gene_11329	4.9866	1.93e-08	1.05e-05	PMA8_ARATH ATPase 8, plasma membrane-type
gene_36093	4.9778	1.22e-07	4.94e-05	HEC2_ARATH Transcription factor HEC2
gene_61317	4.9693	1.05e-16	4.21e-13	unknown protein
gene_69183	4.9453	1.77e-15	5.69e-12	GDL29_ARATH GDSL esterase/lipase At1g71691
gene_38740	4.9261	4.58e-05	0.0075117	LEA34_GOSHI Late embryogenesis abundant protein D-34
gene_55417	4.9024	1.18e-12	2.28e-09	unknown protein
gene_24049	4.8899	1.36e-05	0.0028324	SDR2A_ARATH Short-chain dehydrogenase reductase 2a
gene_13900	4.887	2.28e-05	0.0043142	AB12B_ARATH ABC transporter B family member 12
gene_37825	4.8265	3.13e-05	0.0055716	C7D55_HYOMU Premnaspirodiene oxygenase
gene_57982	4.7876	2.89e-05	0.0052932	MEB2_ARATH Membrane protein of ER body 2
gene_82152	4.7727	1.09e-15	3.75e-12	unknown protein
gene_45303	4.747	2.24e-13	5.67e-10	TIC32_PEA Short-chain dehydrogenase TIC 32, chloroplastic
gene_34481	4.6917	3.01e-08	1.51e-05	unknown protein
gene_62755	4.6722	8.89e-06	0.0019803	unknown protein
gene_59587	4.6711	1.07e-07	4.46e-05	Y3720_ARATH UPF0481 protein At3g47200
gene_26750	4.6618	1.97e-09	1.3e-06	Y4885_ARATH Probable LRR receptor-like serine/threonine-protein kinase At4g08850
gene_57361	4.6479	2.99e-10	2.48e-07	IP21_TOBAC Proteinase inhibitor type-2
gene_23695	4.5588	3.64e-06	0.00096147	RFS_PEA Galactinol--sucrose galactosyltransferase
gene_66895	4.5183	1.14e-05	0.0024812	LTP1_MORNI Non-specific lipid-transfer protein 1
gene_13911	4.5063	6.29e-10	4.81e-07	CHIP_TOBAC Acidic endochitinase P
gene_11193	4.4192	7.01e-08	3.09e-05	Y5005_ARATH Probable receptor-like protein kinase At5g20050
gene_17557	4.4044	4.18e-06	0.0010876	PRP3_ARATH Proline-rich protein 3
gene_75066	4.4003	1.05e-12	2.24e-09	C77A2_SOLME Cytochrome P450 77A2
gene_81559	4.3951	3.49e-12	5.25e-09	GDL67_ARATH GDSL esterase/lipase At4g28780
gene_71603	4.3931	5.36e-10	4.23e-07	PRS2_SOLTU Pathogenesis-related protein STH-2
gene_70728	4.3807	1.2e-07	4.91e-05	LSH1_ARATH Protein LIGHT-DEPENDENT SHORT HYPOCOTYLS 1
gene_520	4.3594	7.85e-05	0.011583	LBD1_ARATH LOB domain-containing protein 1
gene_33739	4.331	3.22e-11	3.52e-08	C84A1_ARATH Cytochrome P450 84A1
gene_30126	4.2901	2.59e-08	1.36e-05	AL3F1_ARATH Aldehyde dehydrogenase family 3 member F1
gene_3364	4.2863	3.78e-05	0.0064519	unknown protein
gene_47284	4.2798	8.71e-10	6.25e-07	GSTX3_TOBAC Probable glutathione S-transferase
gene_68735	4.2764	0.00041559	0.040244	PLT6_ARATH Probable polyol transporter 6
gene_76117	4.2694	0.00035422	0.035665	LEAD8_DAUCA Embryonic protein DC-8
gene_22022	4.2329	9.69e-11	8.8e-08	PDF1_ARATH Protodermal factor 1
gene_63823	4.211	6.6e-05	0.010086	unknown protein
gene_43678	4.2029	8.97e-10	6.25e-07	TIP22_ORYSJ Probable aquaporin TIP2-2
gene_62144	4.1764	4.73e-08	2.2e-05	unknown protein
gene_52910	4.1657	1.07e-12	2.24e-09	KCS6_ARATH 3-ketoacyl-CoA synthase 6
gene_17101	4.1582	7.07e-06	0.0016288	WRK23_ARATH Probable WRKY transcription factor 23
gene_9106	4.1511	0.00026177	0.028698	CHIA_TOBAC Acidic endochitinase
gene_57286	4.1452	3.36e-05	0.0058423	NC100_ARATH NAC domain-containing protein 100
gene_74549	4.1424	1.15e-12	2.28e-09	LOX15_SOLTU Probable linoleate 9S-lipoxygenase 5
gene_79743	4.1404	2.75e-05	0.0050662	HDG12_ARATH Homeobox-leucine zipper protein HDG12
gene_81519	4.1144	0.00029907	0.031498	LEA11_HELAN 11 kDa late embryogenesis abundant protein
gene_4143	4.0783	0.00042517	0.04068	YODA_ARATH Mitogen-activated protein kinase kinase kinase YODA
gene_74285	4.0514	1.74e-05	0.0034888	unknown protein
gene_40182	4.0441	3.25e-12	5.05e-09	WIN1_SOLTU Wound-induced protein WIN1
gene_66279	4.0299	2.66e-12	4.27e-09	RGAP1_ARATH Rho GTPase-activating protein 1
gene_82805	4.0099	0.0003902	0.038403	UMEC_ARMRU Umecyanin
gene_5438	4.0089	0.00017278	0.021599	PDR2_NICPL Pleiotropic drug resistance protein 2
gene_19184	3.9931	7.68e-10	5.69e-07	MYBF_ARATH Putative Myb family transcription factor At1g14600
gene_29291	3.9885	1.05e-11	1.4e-08	HDG11_ARATH Homeobox-leucine zipper protein HDG11
gene_53111	3.9837	0.00021558	0.024779	ATB40_ARATH Homeobox-leucine zipper protein ATHB-40
gene_35927	3.9759	0.00039933	0.039062	B561J_ARATH Cytochrome b561 and DOMON domain-containing protein At5g47530
gene_62865	3.9574	1.95e-08	1.05e-05	NC100_ARATH NAC domain-containing protein 100
gene_52830	3.9518	1.2e-11	1.56e-08	CHIT3_DROME Probable chitinase 3
gene_72230	3.9445	7.11e-10	5.34e-07	MYBF_ARATH Putative Myb family transcription factor At1g14600
gene_83795	3.9353	8.14e-11	7.53e-08	unknown protein
gene_58315	3.9338	1.21e-06	0.00037458	unknown protein
gene_30065	3.9243	3.57e-11	3.82e-08	ASNS_TRIVS Asparagine synthetase [glutamine-hydrolyzing]
gene_51167	3.8949	5.92e-07	0.00019797	AMT2_ARATH Ammonium transporter 2
gene_8835	3.8836	0.00030381	0.031649	unknown protein
gene_58411	3.8832	2.9e-11	3.49e-08	GDL57_ARATH GDSL esterase/lipase At3g48460
gene_48065	3.8717	2.87e-08	1.47e-05	AMT2_ARATH Ammonium transporter 2
gene_82164	3.8419	7e-11	6.61e-08	unknown protein
gene_69278	3.8279	1.6e-11	2.03e-08	KCS6_ARATH 3-ketoacyl-CoA synthase 6
gene_7729	3.8141	2.83e-09	1.82e-06	unknown protein
gene_16451	3.7899	7.43e-05	0.0111	P2C24_ARATH Probable protein phosphatase 2C 24
gene_17190	3.7848	7.24e-07	0.00024019	R1B14_SOLDE Putative late blight resistance protein homolog R1B-14
gene_1446	3.7806	3.54e-06	0.00095518	PER4_VITVI Peroxidase 4
gene_37357	3.7718	2.32e-05	0.0043746	GSTX1_TOBAC Probable glutathione S-transferase
gene_41958	3.7612	0.00035539	0.035708	YIPL6_ARATH Protein yippee-like At4g27745
gene_25936	3.7487	3.53e-07	0.00012476	CHI2_TOBAC Endochitinase B
gene_71127	3.7448	1.34e-06	0.00040353	E13G_TOBAC Glucan endo-1,3-beta-glucosidase, acidic isoform GI9
gene_82436	3.744	4.34e-09	2.71e-06	AB15G_ARATH ABC transporter G family member 15
gene_81367	3.743	0.00012942	0.017302	AL3F1_ARATH Aldehyde dehydrogenase family 3 member F1
gene_61955	3.7412	4.16e-05	0.0069257	ZN363_MOUSE RING finger and CHY zinc finger domain-containing protein 1
gene_43841	3.736	0.0004034	0.039221	ESCA_ARATH Putative DNA-binding protein ESCAROLA
gene_1007	3.6987	0.00020433	0.023984	PER4_VITVI Peroxidase 4
gene_12272	3.6922	6.34e-05	0.0097791	C7A52_PANGI Beta-amyrin 28-oxidase
gene_33305	3.6864	2.47e-06	0.00070695	BBX21_ARATH B-box zinc finger protein 21
gene_63520	3.6831	0.00017253	0.021599	Y4361_ARATH Probable LRR receptor-like serine/threonine-protein kinase At4g36180
gene_22788	3.6793	5.38e-06	0.0013142	CHID_SOLLC Basic endochitinase (Fragment)
gene_63599	3.6739	0.00056445	0.049936	ACCH3_SOLLC 1-aminocyclopropane-1-carboxylate oxidase homolog
gene_10832	3.6633	0.00010836	0.015087	PCR2_ARATH Protein PLANT CADMIUM RESISTANCE 2
gene_44397	3.6593	5.18e-05	0.0082297	HIS2_ARATH Histidine biosynthesis bifunctional protein hisIE, chloroplastic
gene_9795	3.6481	5.1e-07	0.00017276	unknown protein
gene_44760	3.6166	0.0001902	0.023092	unknown protein
gene_67143	3.6102	7.76e-07	0.00025407	unknown protein
gene_29544	3.5946	1.23e-05	0.0026481	FH4_ARATH Formin-like protein 4
gene_37233	3.5935	7.42e-08	3.25e-05	unknown protein
gene_80129	3.5757	4.88e-05	0.0078335	IPIB_TOBAC Proteinase inhibitor I-B
gene_551	3.5628	9.16e-05	0.012971	MYB08_ANTMA Myb-related protein 308
gene_8136	3.5329	2.57e-10	2.17e-07	C77A3_SOYBN Cytochrome P450 77A3
gene_64076	3.5107	6.44e-09	3.98e-06	MCPI_SOLLC Metallocarboxypeptidase inhibitor
gene_56094	3.4457	3.06e-08	1.52e-05	DCE_SOLLC Glutamate decarboxylase
gene_4035	3.4386	0.0001536	0.019713	CHIT1_HUMAN Chitotriosidase-1
gene_49227	3.423	8.37e-09	4.86e-06	unknown protein
gene_56625	3.4224	0.00019459	0.023413	E13G_TOBAC Glucan endo-1,3-beta-glucosidase, acidic isoform GI9
gene_71557	3.4123	2.55e-06	0.00072087	IKU2_ARATH Receptor-like protein kinase HAIKU2
gene_84759	3.3893	0.00013724	0.017927	GDL9_ARATH GDSL esterase/lipase At1g28600
gene_43884	3.3729	0.00014076	0.018233	FXL14_MOUSE F-box/LRR-repeat protein 14
gene_61670	3.3612	1.74e-07	6.76e-05	PR4B_TOBAC Pathogenesis-related protein PR-4B
gene_9962	3.3537	8.93e-05	0.012713	PHO19_ARATH Phosphate transporter PHO1 homolog 9
gene_36040	3.3416	1.11e-06	0.00034375	EDR2L_ARATH Protein ENHANCED DISEASE RESISTANCE 2-like
gene_55074	3.327	4.52e-07	0.00015434	SRS1_ARATH Protein SHI RELATED SEQUENCE 1
gene_18067	3.3128	1.9e-05	0.0037454	STC_RICCO Sugar carrier protein C
gene_28032	3.3061	2.71e-08	1.4e-05	NC100_ARATH NAC domain-containing protein 100
gene_729	3.2975	4.65e-06	0.0011658	PME25_ARATH Probable pectinesterase/pectinesterase inhibitor 25
gene_17235	3.2969	1.93e-06	0.00056702	IQD31_ARATH Protein IQ-DOMAIN 31
gene_46379	3.2955	8.53e-06	0.0019184	PSD1A_ARATH 26S proteasome non-ATPase regulatory subunit 1 homolog A
gene_64718	3.2853	1.4e-06	0.00041848	SD18_ARATH Receptor-like serine/threonine-protein kinase SD1-8
gene_8521	3.2776	1.47e-05	0.0030013	unknown protein
gene_83727	3.2713	5.47e-05	0.0086353	VAS_ARATH Lipid transfer-like protein VAS
gene_34163	3.269	6.02e-06	0.0014197	unknown protein
gene_36397	3.2662	8.32e-09	4.86e-06	HA22A_ARATH HVA22-like protein a
gene_34319	3.2521	3.36e-05	0.0058423	ANXD3_ARATH Annexin D3
gene_43583	3.2454	1.33e-05	0.002792	unknown protein
gene_19869	3.2391	1.7e-06	0.00050228	SUS1_SOLTU Sucrose synthase
gene_5948	3.2196	8.22e-05	0.011997	LRP1_ARATH Protein LATERAL ROOT PRIMORDIUM 1
gene_4218	3.2093	1.86e-07	7.16e-05	MCPI_SOLLC Metallocarboxypeptidase inhibitor
gene_77718	3.1996	4.45e-06	0.0011445	DGK5_ARATH Diacylglycerol kinase 5
gene_59537	3.177	2.67e-05	0.0049389	ASPGB_ARATH Probable isoaspartyl peptidase/L-asparaginase 2
gene_70074	3.1727	1.08e-06	0.00033862	GDL34_ARATH GDSL esterase/lipase At2g04570
gene_35459	3.1623	4.53e-08	2.14e-05	LOX6_ARATH Lipoxygenase 6, chloroplastic
gene_21839	3.1614	3.41e-05	0.0058681	MYB06_ANTMA Myb-related protein 306
gene_18244	3.1308	1.31e-05	0.002792	PIRL5_ORYSJ Plant intracellular Ras-group-related LRR protein 5
gene_35335	3.1257	2.72e-07	0.00010232	AL3F1_ARATH Aldehyde dehydrogenase family 3 member F1
gene_65666	3.1187	1.74e-08	9.65e-06	YLS3_ARATH Protein YLS3
gene_12273	3.1175	7e-08	3.09e-05	SUS1_SOLTU Sucrose synthase
gene_38605	3.1151	1.61e-05	0.0032802	CHIB_TOBAC Basic endochitinase
gene_83032	3.1131	0.00018003	0.022047	CATA3_NICPL Catalase isozyme 3
gene_67695	3.0936	1.05e-07	4.38e-05	KCS17_ARATH 3-ketoacyl-CoA synthase 17
gene_2605	3.0794	4.68e-05	0.0076014	ACH12_ARATH 1-aminocyclopropane-1-carboxylate oxidase homolog 12
gene_32344	3.0749	6.64e-06	0.0015354	UFC_ARATH Protein UPSTREAM OF FLC
gene_63998	3.0692	9.1e-05	0.012919	GSTX3_TOBAC Probable glutathione S-transferase
gene_34162	3.0648	9.91e-08	4.18e-05	unknown protein
gene_40340	3.0641	0.00026637	0.028978	PROD2_ARATH Proline dehydrogenase 2, mitochondrial
gene_84422	3.0591	2.03e-05	0.0039147	ACT12_SOLTU Actin-100 (Fragment)
gene_14121	3.0568	5.75e-05	0.0089491	unknown protein
gene_84394	3.0566	9e-07	0.00028871	ADHL4_ARATH Alcohol dehydrogenase-like 4
gene_5443	3.0404	1.19e-05	0.0025878	AB39G_ARATH ABC transporter G family member 39
gene_31353	3.0197	4.49e-05	0.0074037	MYBF_ARATH Putative Myb family transcription factor At1g14600
gene_36872	3.0025	2.95e-08	1.49e-05	HTH_ARATH Protein HOTHEAD
gene_16672	3.0014	5.74e-06	0.001373	NRX1_ARATH Probable nucleoredoxin 1
gene_72914	2.9992	3.16e-05	0.0055716	GSTX3_TOBAC Probable glutathione S-transferase
gene_10968	2.9932	0.00027833	0.030014	unknown protein
gene_79028	2.9878	6.53e-08	2.99e-05	WIN1_SOLTU Wound-induced protein WIN1
gene_34885	2.9832	2.91e-07	0.00010603	CYB5S_TOBAC Cytochrome b5, seed isoform
gene_52691	2.9779	2.53e-06	0.00072019	IQD31_ARATH Protein IQ-DOMAIN 31
gene_15753	2.9775	7.7e-08	3.34e-05	STC_RICCO Sugar carrier protein C
gene_76819	2.9762	0.00040251	0.039214	unknown protein
gene_83348	2.9747	1.31e-07	5.16e-05	AL3F1_ARATH Aldehyde dehydrogenase family 3 member F1
gene_81322	2.9728	6.38e-06	0.0014896	FB341_ARATH F-box protein At5g49610
gene_45280	2.9457	1.91e-05	0.0037454	unknown protein
gene_5545	2.9435	1.92e-05	0.0037471	ENL2_ARATH Early nodulin-like protein 2
gene_77179	2.9216	0.00051886	0.046415	DRE2A_ARATH Dehydration-responsive element-binding protein 2A
gene_58909	2.9151	1.32e-06	0.00040188	ELI_PEA Early light-induced protein, chloroplastic
gene_77298	2.8923	2.79e-07	0.00010343	T11L2_BOVIN T-complex protein 11-like protein 2
gene_73893	2.8851	4.79e-06	0.0011945	PCR2_ARATH Protein PLANT CADMIUM RESISTANCE 2
gene_39131	2.8748	6.93e-05	0.010416	HMDH_NICSY 3-hydroxy-3-methylglutaryl-coenzyme A reductase
gene_56443	2.8617	0.00032466	0.033602	Y5005_ARATH Probable receptor-like protein kinase At5g20050
gene_13093	2.8439	1.98e-05	0.0038199	unknown protein
gene_2194	2.8406	8.2e-06	0.0018607	SD18_ARATH Receptor-like serine/threonine-protein kinase SD1-8
gene_66387	2.8394	9.62e-07	0.00030661	PER46_ARATH Peroxidase 46
gene_27705	2.8381	1.22e-05	0.0026234	unknown protein
gene_33220	2.8312	4.14e-05	0.0069206	BRXL4_ARATH Protein Brevis radix-like 4
gene_3390	2.8284	3.56e-06	0.00095518	IER1_SOLLC Ethylene-responsive proteinase inhibitor 1
gene_34632	2.828	0.00024157	0.027037	unknown protein
gene_18759	2.8208	0.00049438	0.044808	unknown protein
gene_47372	2.8144	0.00044532	0.04201	Y2197_ARATH Probable protein kinase At2g41970
gene_42061	2.8131	0.00027056	0.029261	FRAY2_DICDI Serine/threonine-protein kinase fray2
gene_71404	2.8124	5.28e-06	0.0012954	KAN4_ARATH Probable transcription factor KAN4
gene_85137	2.8123	0.00019011	0.023092	CSPLA_VITVI CASP-like protein 2A1
gene_55820	2.8089	8.62e-07	0.00027831	CHIQ_TOBAC Acidic endochitinase Q
gene_34882	2.7931	1.33e-05	0.002792	RIN4_ARATH RPM1-interacting protein 4
gene_1320	2.7922	1.7e-05	0.0034204	LEA5_CITSI Late embryogenesis abundant protein Lea5
gene_28380	2.7849	0.00020419	0.023984	ATL73_ARATH RING-H2 finger protein ATL73
gene_32035	2.7819	7.74e-07	0.00025407	HDG1_ARATH Homeobox-leucine zipper protein HDG1
gene_71885	2.7804	1.4e-05	0.0029029	TPS11_ARATH Probable alpha,alpha-trehalose-phosphate synthase [UDP-forming] 11
gene_45000	2.7768	6.68e-05	0.010172	R18AL_ARATH 60S ribosomal protein L18a-like protein
gene_7518	2.7553	0.00026652	0.028978	WRK23_ARATH Probable WRKY transcription factor 23
gene_67960	2.7526	4.19e-05	0.0069537	TMVRN_NICGU TMV resistance protein N
gene_20748	2.7448	4.13e-05	0.0069206	OPT7_ARATH Oligopeptide transporter 7
gene_68191	2.7441	5.44e-05	0.0086093	KRP3_ARATH Cyclin-dependent kinase inhibitor 3
gene_1055	2.7314	0.00022082	0.025184	BSP_BOSSE Basic secretory protease (Fragments)
gene_26674	2.7282	3.63e-06	0.00096147	RIN4_ARATH RPM1-interacting protein 4
gene_49599	2.7177	0.00010608	0.014847	SRS1_ARATH Protein SHI RELATED SEQUENCE 1
gene_57934	2.7074	7.52e-05	0.011201	DCE_PETHY Glutamate decarboxylase
gene_49641	2.7032	6.18e-06	0.00145	ACOT9_HUMAN Acyl-coenzyme A thioesterase 9, mitochondrial
gene_26042	2.7029	8.74e-06	0.0019565	KCS17_ARATH 3-ketoacyl-CoA synthase 17
gene_58903	2.7004	4.78e-05	0.0077156	DMC1_SOYBN Meiotic recombination protein DMC1 homolog
gene_46276	2.6954	4.85e-06	0.0012035	SOC1_ARATH MADS-box protein SOC1
gene_50207	2.6937	0.00010862	0.015087	GSTX1_TOBAC Probable glutathione S-transferase
gene_9096	2.6906	0.00018003	0.022047	AFP2_ARATH Ninja-family protein AFP2
gene_58743	2.6867	2.67e-06	0.00075257	YAI5_SCHPO Uncharacterized protein C24B11.05
gene_76928	2.6837	0.00042341	0.040646	PPA23_ARATH Purple acid phosphatase 23
gene_4411	2.6771	0.00020519	0.024028	HMGYA_SOYBN HMG-Y-related protein A
gene_11603	2.6764	1.56e-06	0.00046373	INV1_DAUCA Beta-fructofuranosidase, insoluble isoenzyme 1
gene_31311	2.6753	0.00013342	0.017787	HDG11_ARATH Homeobox-leucine zipper protein HDG11
gene_79750	2.6742	3.09e-05	0.0055518	HAT4_ARATH Homeobox-leucine zipper protein HAT4
gene_6868	2.6674	1.09e-05	0.0023936	MEB1_ARATH Membrane protein of ER body 1
gene_79795	2.6661	4.63e-05	0.0075581	WRK70_ARATH Probable WRKY transcription factor 70
gene_80885	2.6628	1.33e-05	0.002792	WRK15_ARATH Probable WRKY transcription factor 15
gene_59847	2.649	5.62e-06	0.001365	ERL1_ARATH LRR receptor-like serine/threonine-protein kinase ERL1
gene_51024	2.6436	2.78e-06	0.000778	DIM_ARATH Delta(24)-sterol reductase
gene_85370	2.6435	0.00034172	0.034843	unknown protein
gene_65057	2.6312	3.55e-06	0.00095518	U92A1_ARATH UDP-glycosyltransferase 92A1
gene_79281	2.6254	3.15e-05	0.0055716	ESCA_ARATH Putative DNA-binding protein ESCAROLA
gene_57377	2.6248	3.57e-06	0.00095518	ANXD5_ARATH Annexin D5
gene_60614	2.6174	0.00043386	0.041313	unknown protein
gene_17511	2.6164	0.00013416	0.017822	GAT15_ARATH GATA transcription factor 15
gene_70783	2.6093	0.00055352	0.049059	ALIS1_ARATH ALA-interacting subunit 1
gene_39962	2.6087	3.36e-05	0.0058423	AL3F1_ARATH Aldehyde dehydrogenase family 3 member F1
gene_14497	2.5689	0.0002039	0.023984	NLTL5_ARATH Non-specific lipid-transfer protein-like protein At5g64080
gene_63659	2.5685	0.00029968	0.031498	STP14_ARATH Sugar transport protein 14
gene_10440	2.5646	3.02e-06	0.00083029	PME2_CITSI Pectinesterase 2
gene_51496	2.5512	0.00024302	0.027137	unknown protein
gene_43402	2.5448	0.00023478	0.026462	CSD_STAES Probable cysteine desulfurase
gene_62670	2.5441	2.64e-05	0.004911	Y3990_ARATH BTB/POZ domain-containing protein At3g49900
gene_84591	2.5353	8.43e-06	0.0019036	CHIB_TOBAC Basic endochitinase
gene_54648	2.5299	0.0004568	0.042688	BSP_BOSSE Basic secretory protease (Fragments)
gene_26931	2.5145	6.37e-05	0.009801	SCP19_ARATH Serine carboxypeptidase-like 19
gene_21792	2.5119	0.00043392	0.041313	unknown protein
gene_38320	2.4986	4.55e-06	0.0011533	KCS6_ARATH 3-ketoacyl-CoA synthase 6
gene_29944	2.492	0.00045109	0.042319	GDI_ARATH Guanosine nucleotide diphosphate dissociation inhibitor At5g09550
gene_36320	2.48	0.0002239	0.025474	CSPL6_SOYBN CASP-like protein 1E1
gene_15304	2.4733	4.88e-06	0.0012048	HTH_ARATH Protein HOTHEAD
gene_36213	2.4664	0.00036871	0.036943	SCPDL_ARATH Probable mitochondrial saccharopine dehydrogenase-like oxidoreductase At5g39410
gene_84739	2.4539	0.00013505	0.017822	R18AL_ARATH 60S ribosomal protein L18a-like protein
gene_75781	2.4498	1.33e-05	0.002792	NOLC1_RAT Nucleolar and coiled-body phosphoprotein 1
gene_24869	2.443	0.00023285	0.026306	HMA5_ARATH Probable copper-transporting ATPase HMA5
gene_31975	2.4363	5.88e-06	0.0013947	PLY18_ARATH Probable pectate lyase 18
gene_17851	2.4185	0.00014578	0.018759	Y1773_CYTH3 UPF0301 protein CHU_1773
gene_85174	2.4086	7.22e-06	0.0016554	unknown protein
gene_41290	2.3918	0.00038566	0.038034	Y2144_ARATH Putative leucine-rich repeat receptor-like serine/threonine-protein kinase At2g14440
gene_78728	2.3884	8.51e-05	0.01226	LPP3_ARATH Putative lipid phosphate phosphatase 3, chloroplastic
gene_44413	2.387	0.00021955	0.025157	REN1_ARATH Rho GTPase-activating protein REN1
gene_32774	2.3829	0.00028467	0.030377	C71DK_TOBAC 5-epiaristolochene 1,3-dihydroxylase
gene_79002	2.3828	0.00021448	0.024766	CSE_ARATH Caffeoylshikimate esterase
gene_77602	2.3812	0.00014093	0.018233	unknown protein
gene_43473	2.35	0.00012321	0.01675	AFP2_ARATH Ninja-family protein AFP2
gene_63161	2.3434	2.18e-05	0.004142	KCS6_ARATH 3-ketoacyl-CoA synthase 6
gene_68143	2.3305	0.00038265	0.037919	SDI2_ARATH Protein SULFUR DEFICIENCY-INDUCED 2
gene_51437	2.324	0.00025801	0.02848	TRA1_MAIZE Putative AC transposase
gene_13130	2.3101	4.84e-05	0.0077971	INV1_DAUCA Beta-fructofuranosidase, insoluble isoenzyme 1
gene_63249	2.2951	5.49e-05	0.0086367	PLP7_ARATH Patatin-like protein 7
gene_29694	2.2783	3.09e-05	0.0055518	RCI2B_ARATH Hydrophobic protein RCI2B
gene_38305	2.2651	8.85e-05	0.012645	PAD4_ARATH Lipase-like PAD4
gene_25630	2.2537	4.12e-05	0.0069206	EXO_ARATH Protein EXORDIUM
gene_84994	2.2509	0.00030263	0.031593	MCAT_ARATH Mitochondrial carnitine/acylcarnitine carrier-like protein
gene_74251	2.2492	0.00047973	0.043977	unknown protein
gene_48327	2.2426	0.00050613	0.045615	Y3475_ARATH Probable LRR receptor-like serine/threonine-protein kinase At3g47570
gene_28531	2.2319	0.0002664	0.028978	GDL34_ARATH GDSL esterase/lipase At2g04570
gene_77044	2.2211	0.00043589	0.041377	unknown protein
gene_20743	2.2143	0.00046971	0.043473	ABHD4_HUMAN Abhydrolase domain-containing protein 4
gene_29888	2.192	7.24e-05	0.01086	MBCD_SOLTU 2-methylacyl-CoA dehydrogenase, mitochondrial
gene_67584	2.1908	3.05e-05	0.0055217	ASNS_TRIVS Asparagine synthetase [glutamine-hydrolyzing]
gene_23264	2.1891	0.00018486	0.022581	WSD1_ARATH O-acyltransferase WSD1
gene_23323	2.1761	3.99e-05	0.0067647	ELI_PEA Early light-induced protein, chloroplastic
gene_39833	2.1635	0.00022721	0.025729	unknown protein
gene_74697	2.1567	0.00026084	0.028661	unknown protein
gene_29442	2.1472	0.00047291	0.043685	ASPL1_ARATH Aspartic proteinase-like protein 1
gene_4802	2.1297	0.00032254	0.033455	B2_DAUCA B2 protein
gene_30213	2.1285	0.00053571	0.047821	KCS11_ARATH 3-ketoacyl-CoA synthase 11
gene_14278	2.1043	0.00017889	0.022047	HYES_RAT Bifunctional epoxide hydrolase 2
gene_83949	2.0899	0.00013634	0.017927	GGAP1_ARATH GDP-L-galactose phosphorylase 1
gene_26056	2.0892	0.00044419	0.041999	ARAD1_ARATH Probable arabinosyltransferase ARAD1
gene_19666	2.0863	7.63e-05	0.011328	KCS10_ARATH 3-ketoacyl-CoA synthase 10
gene_75187	2.0484	0.00024775	0.027474	B561J_ARATH Cytochrome b561 and DOMON domain-containing protein At5g47530
gene_33744	2.0438	0.00030114	0.031532	APR3_ARATH 5&apos;-adenylylsulfate reductase 3, chloroplastic
gene_19674	2.0398	0.00012202	0.016636	KCS10_ARATH 3-ketoacyl-CoA synthase 10
gene_33700	2.0395	0.00037905	0.037691	unknown protein
gene_34194	2.0391	0.00014031	0.018233	PHT14_ARATH Inorganic phosphate transporter 1-4
gene_60179	2.0074	0.00043436	0.041313	AL3F1_ARATH Aldehyde dehydrogenase family 3 member F1
gene_35713	1.9934	0.00033938	0.034752	GGAP1_ARATH GDP-L-galactose phosphorylase 1
gene_29296	1.9756	0.00017393	0.021686	GASA6_ARATH Gibberellin-regulated protein 6
gene_70963	1.9745	0.0002078	0.024274	SCP25_ARATH Serine carboxypeptidase-like 25
gene_40190	1.9698	0.00023915	0.026829	PDF2_ARATH Homeobox-leucine zipper protein PROTODERMAL FACTOR 2
gene_28858	1.9545	0.00045476	0.04258	AZG1_ARATH Adenine/guanine permease AZG1
gene_12049	1.9484	0.00053657	0.047821	unknown protein
gene_60017	1.9396	0.00044606	0.04201	PR4A_TOBAC Pathogenesis-related protein PR-4A
gene_57132	1.9372	0.00036922	0.036943	CCD31_ARATH Cyclin-D3-1
gene_28000	-1.8492	0.00047629	0.043913	Y5673_ARATH WEB family protein At5g16730, chloroplastic
gene_15795	-1.9101	0.00041841	0.040435	ROC3_NICSY 28 kDa ribonucleoprotein, chloroplastic
gene_40078	-1.9107	0.00034891	0.035203	GH35_ORYSJ Probable indole-3-acetic acid-amido synthetase GH3.5
gene_68806	-1.916	0.00054671	0.048635	RK29_ARATH 50S ribosomal protein L29, chloroplastic
gene_26322	-1.9194	0.00046528	0.043145	Y464_SYNE7 Nucleoid-associated protein Synpcc7942_0464
gene_16483	-1.9236	0.00038372	0.03792	unknown protein
gene_35674	-1.9291	0.00025872	0.028493	fLA13_ARATH Fasciclin-like arabinogalactan protein 13
gene_35608	-1.9296	0.00047877	0.043977	TATB_PEA Sec-independent protein translocase protein TATB, chloroplastic
gene_36577	-1.9441	0.00021136	0.024511	NCS_THLFG S-norcoclaurine synthase
gene_39350	-1.9584	0.00037094	0.037038	K125_TOBAC 125 kDa kinesin-related protein
gene_46053	-1.9847	0.00042397	0.040646	unknown protein
gene_22326	-1.9896	0.0005525	0.049059	PLY8_ARATH Probable pectate lyase 8
gene_9043	-1.9977	0.00042221	0.040646	RPO3B_TOBAC DNA-directed RNA polymerase 3B, chloroplastic
gene_26814	-1.9984	0.00040235	0.039214	HISX_ORYSJ Histidinol dehydrogenase, chloroplastic
gene_58496	-2.0009	0.00020326	0.023984	CPNB1_ARATH Chaperonin 60 subunit beta 1, chloroplastic
gene_29023	-2.0073	0.00011476	0.01578	POLX_TOBAC Retrovirus-related Pol polyprotein from transposon TNT 1-94
gene_28002	-2.0107	0.00034834	0.035203	TBL3_BOVIN Transducin beta-like protein 3
gene_6797	-2.0121	0.00027956	0.030014	POLX_TOBAC Retrovirus-related Pol polyprotein from transposon TNT 1-94
gene_72764	-2.0774	0.00016419	0.020794	ARR6_ARATH Two-component response regulator ARR6
gene_58497	-2.0877	0.00016874	0.021259	CPNB3_ARATH Chaperonin 60 subunit beta 3, chloroplastic
gene_29750	-2.1006	0.00029407	0.031173	PLP3_ARATH Patatin-like protein 3
gene_70907	-2.1015	0.00011585	0.015885	B3GT3_ARATH Probable beta-1,3-galactosyltransferase 3
gene_10296	-2.1206	0.00019048	0.023092	TBB1_AVESA Tubulin beta-1 chain (Fragment)
gene_13784	-2.1216	0.00012461	0.016894	TRPC_ARATH Indole-3-glycerol phosphate synthase, chloroplastic
gene_46987	-2.1228	0.00017729	0.021991	PP124_ARATH Pentatricopeptide repeat-containing protein At1g74850, chloroplastic
gene_72866	-2.1257	7.92e-05	0.01165	RS7_AVIMR 40S ribosomal protein S7
gene_29196	-2.1287	0.00010878	0.015087	unknown protein
gene_66424	-2.144	0.00045938	0.042846	TRN2_ARATH Protein TORNADO 2
gene_60513	-2.1447	0.00013745	0.017927	EXLA2_ARATH Expansin-like A2
gene_3185	-2.1454	6.92e-05	0.010416	CRS1_ARATH Chloroplastic group IIA intron splicing facilitator CRS1, chloroplastic
gene_29265	-2.1528	0.00013516	0.017822	CRR3_ARATH Cysteine-rich repeat secretory protein 3
gene_49412	-2.1536	0.00021458	0.024766	DRL27_ARATH Disease resistance protein At4g27190
gene_26513	-2.1598	0.00030138	0.031532	Y4920_ARATH Uncharacterized protein At4g37920, chloroplastic
gene_32596	-2.1701	7.74e-05	0.011462	ADS3_ARATH Palmitoyl-monogalactosyldiacylglycerol delta-7 desaturase, chloroplastic
gene_22380	-2.1723	8.25e-05	0.011997	ERLL1_ARATH pEARLI1-like lipid transfer protein 1
gene_28414	-2.1775	0.00039276	0.038576	NOL6_MOUSE Nucleolar protein 6
gene_5425	-2.1848	0.00016091	0.020457	FLA13_ARATH Fasciclin-like arabinogalactan protein 13
gene_22801	-2.1872	9.57e-05	0.013465	unknown protein
gene_26806	-2.2004	6.91e-05	0.010416	MIOX2_ARATH Inositol oxygenase 2
gene_80668	-2.2028	0.00037634	0.037499	RNHX1_ARATH Putative ribonuclease H protein At1g65750
gene_80533	-2.2155	4.12e-05	0.0069206	ADS3_ARATH Palmitoyl-monogalactosyldiacylglycerol delta-7 desaturase, chloroplastic
gene_7504	-2.2222	0.00020111	0.023984	unknown protein
gene_62422	-2.2266	0.00047937	0.043977	PEAM1_ARATH Phosphoethanolamine N-methyltransferase 1
gene_71628	-2.245	0.00012782	0.017184	ARR4_ARATH Two-component response regulator ARR4
gene_81375	-2.2541	0.0001781	0.022035	Y5126_ARATH Probable serine/threonine-protein kinase At5g41260
gene_66732	-2.2545	0.0004611	0.042924	Y1124_ARATH Probable LRR receptor-like serine/threonine-protein kinase At1g12460
gene_27868	-2.2566	0.00029358	0.031173	YERG_SCHPO Uncharacterized RING finger protein C2F3.16
gene_24901	-2.2604	0.00017918	0.022047	unknown protein
gene_68286	-2.2607	0.00024596	0.027338	ALE2_ARATH Receptor-like serine/threonine-protein kinase ALE2
gene_65268	-2.2675	0.00019577	0.023496	CNR13_MAIZE Cell number regulator 13
gene_33789	-2.2738	0.0005148	0.046174	ELF3_ARATH Protein EARLY FLOWERING 3
gene_42213	-2.2907	0.00026907	0.029165	unknown protein
gene_79320	-2.2993	0.00011884	0.016248	CKX5_ARATH Cytokinin dehydrogenase 5
gene_57120	-2.3045	4.73e-05	0.0076651	unknown protein
gene_28349	-2.3068	8.43e-05	0.012216	PLP7_ARATH Patatin-like protein 7
gene_71314	-2.3221	5.06e-05	0.0080623	SCP45_ARATH Serine carboxypeptidase-like 45
gene_16855	-2.323	0.00029975	0.031498	P2C05_ARATH Probable protein phosphatase 2C 5
gene_66103	-2.3367	3.22e-05	0.0056511	ACP1_CASGL Acyl carrier protein 1, chloroplastic
gene_29200	-2.3493	3.01e-05	0.0054651	unknown protein
gene_54231	-2.3617	0.00013456	0.017822	PME53_ARATH Probable pectinesterase 53
gene_45435	-2.3702	0.00041284	0.040058	RNJ_THET2 Ribonuclease J
gene_2545	-2.3779	0.00013695	0.017927	TCP5_ARATH Transcription factor TCP5
gene_34915	-2.3992	3.15e-05	0.0055716	FKB65_ARATH Peptidyl-prolyl cis-trans isomerase FKBP65
gene_76250	-2.4125	9.21e-06	0.0020429	RH53_ARATH DEAD-box ATP-dependent RNA helicase 53
gene_79368	-2.4283	6.79e-05	0.010315	GPAT6_ARATH Glycerol-3-phosphate 2-O-acyltransferase 6
gene_4368	-2.4291	0.0004874	0.044342	SCP45_ARATH Serine carboxypeptidase-like 45
gene_48313	-2.4339	0.00048608	0.044327	BBR_ARATH E3 ubiquitin ligase BIG BROTHER-related
gene_58265	-2.487	6.3e-05	0.0097555	HEAT1_ARATH Uncharacterized protein At3g06530
gene_51493	-2.4896	7.85e-06	0.0017903	POLX_TOBAC Retrovirus-related Pol polyprotein from transposon TNT 1-94
gene_52144	-2.5041	0.00012783	0.017184	ARR9_ARATH Two-component response regulator ARR9
gene_5271	-2.5566	3.52e-05	0.0060363	AGP16_ARATH Arabinogalactan peptide 16
gene_81425	-2.6131	3.18e-06	0.00086961	MFP1_TOBAC MAR-binding filament-like protein 1-1
gene_76679	-2.6181	1.41e-05	0.0029215	RBK1_ARATH Receptor-like cytosolic serine/threonine-protein kinase RBK1
gene_51103	-2.6196	4.63e-06	0.0011658	XTH8_ARATH Probable xyloglucan endotransglucosylase/hydrolase protein 8
gene_41984	-2.6276	4.51e-06	0.0011533	PHS_PELLD Putative pterin-4-alpha-carbinolamine dehydratase
gene_27091	-2.6304	4.49e-05	0.0074037	DAPB3_ARATH Putative 4-hydroxy-tetrahydrodipicolinate reductase 3, chloroplastic
gene_10008	-2.6516	3.9e-06	0.0010194	EXP15_ARATH Expansin-A15
gene_32471	-2.6693	1.33e-06	0.00040243	TL16_ARATH Thylakoid lumenal 16.5 kDa protein, chloroplastic
gene_13544	-2.6865	0.00012932	0.017302	GPT2_ARATH Glucose-6-phosphate/phosphate translocator 2, chloroplastic
gene_68874	-2.7063	3.83e-05	0.0065192	C7D55_HYOMU Premnaspirodiene oxygenase
gene_32070	-2.7553	0.00025246	0.027931	unknown protein
gene_60960	-2.7555	0.00014304	0.018456	6OMT_PAPSO (RS)-norcoclaurine 6-O-methyltransferase
gene_34806	-2.7564	0.00026673	0.028978	P2C76_ORYSJ Putative protein phosphatase 2C 76
gene_11165	-2.8151	0.00022595	0.025647	unknown protein
gene_25906	-2.8234	0.00045031	0.042319	TMVRN_NICGU TMV resistance protein N
gene_40597	-2.8252	0.00021024	0.0245	MOB1_ARATH MOB kinase activator-like 1
gene_59539	-2.8484	0.00050063	0.045204	unknown protein
gene_47967	-2.8502	0.00019398	0.023413	XTH8_ARATH Probable xyloglucan endotransglucosylase/hydrolase protein 8
gene_78217	-2.8505	5.64e-05	0.0088104	ENL1_ARATH Early nodulin-like protein 1
gene_16405	-2.8809	0.00048631	0.044327	BZP34_ARATH Basic leucine zipper 34
gene_72982	-2.9119	0.00030535	0.03174	POLX_TOBAC Retrovirus-related Pol polyprotein from transposon TNT 1-94
gene_68049	-2.96	5.97e-05	0.0092729	AB11G_ARATH ABC transporter G family member 11
gene_83238	-3.0376	1.07e-06	0.0003353	CKX5_ARATH Cytokinin dehydrogenase 5
gene_53846	-3.0465	0.00051521	0.046174	SLAH3_ARATH S-type anion channel SLAH3
gene_82325	-3.0626	0.00032883	0.03396	unknown protein
gene_53038	-3.0663	4.54e-06	0.0011533	SCE1_ARATH SUMO-conjugating enzyme SCE1
gene_16708	-3.0885	3.15e-07	0.00011406	GSTX4_TOBAC Probable glutathione S-transferase
gene_42714	-3.0899	0.00020232	0.023984	MIOX2_ARATH Inositol oxygenase 2
gene_3490	-3.0959	2.79e-07	0.00010343	AHK4_ARATH Histidine kinase 4
gene_44133	-3.1541	0.00016483	0.02082	Y5161_ARATH Uncharacterized protein At5g01610
gene_80629	-3.1951	0.0001611	0.020457	RBK1_ARATH Receptor-like cytosolic serine/threonine-protein kinase RBK1
gene_6696	-3.2046	4.06e-07	0.00014058	ARR9_ARATH Two-component response regulator ARR9
gene_607	-3.2317	0.0001545	0.019776	unknown protein
gene_81941	-3.2632	0.00029612	0.031321	unknown protein
gene_68754	-3.266	0.00011425	0.015755	DXS2_ORYSJ Probable 1-deoxy-D-xylulose-5-phosphate synthase 2, chloroplastic
gene_76183	-3.2786	0.0004223	0.040646	SKU5_ARATH Monocopper oxidase-like protein SKU5
gene_20348	-3.2796	8.68e-05	0.012426	unknown protein
gene_14528	-3.2825	1.3e-08	7.29e-06	AHK4_ARATH Histidine kinase 4
gene_22325	-3.3156	8.61e-09	4.88e-06	GDL79_ARATH GDSL esterase/lipase At5g33370
gene_73810	-3.3412	0.00020276	0.023984	Y1491_ARATH Uncharacterized protein At1g04910
gene_67964	-3.355	8.56e-05	0.012299	DEF2_CAPAN Defensin J1-2
gene_54326	-3.3775	2.41e-07	9.13e-05	ARR3_ARATH Two-component response regulator ARR3
gene_15292	-3.3872	2.39e-09	1.55e-06	MIOX1_ARATH Inositol oxygenase 1
gene_2822	-3.408	0.00019883	0.023803	TOM20_SOLTU Mitochondrial import receptor subunit TOM20
gene_20701	-3.4119	5.46e-07	0.0001837	MLP28_ARATH MLP-like protein 28
gene_3663	-3.4167	1.82e-05	0.0036291	ARR9_ARATH Two-component response regulator ARR9
gene_31412	-3.4181	1.77e-05	0.00353	PMEU1_SOLLC Pectinesterase/pectinesterase inhibitor U1
gene_85171	-3.4218	0.00024447	0.027235	FATB_CUPHO Palmitoyl-acyl carrier protein thioesterase, chloroplastic
gene_14540	-3.4407	9.5e-06	0.0020969	COMT1_CAPAN Caffeic acid 3-O-methyltransferase
gene_80	-3.4926	0.00049931	0.04517	unknown protein
gene_28560	-3.6216	8.19e-10	5.97e-07	ARR8_ARATH Two-component response regulator ARR8
gene_55951	-3.6611	0.00028887	0.030758	INV1_ARATH Beta-fructofuranosidase, insoluble isoenzyme CWINV1
gene_82230	-3.6671	2.37e-08	1.25e-05	AUX22_SOYBN Auxin-induced protein AUX22
gene_72407	-3.6847	8.23e-05	0.011997	TPSGB_SOLHA (E,E)-germacrene B synthase
gene_35634	-3.7372	0.00023813	0.026776	GUN11_ARATH Endoglucanase 11
gene_2433	-3.9521	1.3e-06	0.00039701	KIRO_ACTDE Kirola
gene_56139	-3.9635	8.31e-09	4.86e-06	GPAT6_ARATH Glycerol-3-phosphate 2-O-acyltransferase 6
gene_35948	-3.9829	1.43e-07	5.6e-05	6OMT_PAPSO (RS)-norcoclaurine 6-O-methyltransferase
gene_70885	-3.989	1.24e-07	4.99e-05	C7D55_HYOMU Premnaspirodiene oxygenase
gene_45369	-4.0753	3.07e-11	3.5e-08	MIOX1_ARATH Inositol oxygenase 1
gene_13493	-4.1099	8.52e-09	4.88e-06	CER1_ARATH Protein ECERIFERUM 1
gene_15336	-4.1456	2.82e-05	0.0051873	TRXH2_ARATH Thioredoxin H2
gene_42840	-4.2148	1.45e-10	1.29e-07	C7D55_HYOMU Premnaspirodiene oxygenase
gene_77370	-4.2907	2.16e-06	0.00062119	4OMT_COPJA 3&apos;-hydroxy-N-methyl-(S)-coclaurine 4&apos;-O-methyltransferase
gene_25641	-4.437	2.04e-10	1.75e-07	ARR9_ARATH Two-component response regulator ARR9
gene_37881	-4.4475	6.59e-05	0.010086	C71D7_SOLCH Cytochrome P450 71D7
gene_33945	-4.5776	5.67e-06	0.001365	ARR6_ARATH Two-component response regulator ARR6
gene_56641	-4.7821	4.45e-08	2.12e-05	VINSY_RAUSE Vinorine synthase
gene_61589	-5.0482	4.28e-08	2.06e-05	COMT1_CATRO Caffeic acid 3-O-methyltransferase
gene_61308	-5.109	9.55e-10	6.57e-07	AB9B_ARATH ABC transporter B family member 9
gene_51803	-5.1745	1e-11	1.38e-08	TPSGB_SOLHA (E,E)-germacrene B synthase
gene_21354	-5.2095	1.28e-05	0.0027477	XTH33_ARATH Probable xyloglucan endotransglucosylase/hydrolase protein 33
gene_79525	-5.2211	3.73e-10	2.99e-07	TPSGC_SOLLC Germacrene C synthase
gene_82382	-5.3434	2.11e-05	0.0040384	AAE2_ARATH Probable acyl-activating enzyme 2
gene_44124	-5.3695	6.82e-09	4.15e-06	TPSGB_SOLHA (E,E)-germacrene B synthase
gene_63422	-5.3905	2.97e-16	1.1e-12	C71D7_SOLCH Cytochrome P450 71D7
gene_79524	-5.578	0.00016034	0.020457	TPSGB_SOLHA (E,E)-germacrene B synthase
gene_83696	-5.6161	6.35e-11	6.11e-08	THD1_ARATH Threonine dehydratase biosynthetic, chloroplastic
gene_65106	-5.6344	0.00020137	0.023984	FACR3_ARATH Fatty acyl-CoA reductase 3
gene_54537	-5.6674	1.97e-06	0.00057603	CABS_TOBAC Cis-abienol synthase, chloroplastic
gene_15167	-5.9224	4.1e-11	4.29e-08	C7D55_HYOMU Premnaspirodiene oxygenase
gene_56342	-6.3178	6.13e-12	8.67e-09	TPSGC_SOLLC Germacrene C synthase
gene_20686	-6.5707	9.56e-06	0.002101	C76B6_CATRO Geraniol 8-hydroxylase
gene_2119	-7.0586	8.87e-10	6.25e-07	C87A3_ORYSJ Cytochrome P450 87A3
gene_34552	-7.2291	4.96e-05	0.0079276	FACR2_ARATH Fatty acyl-CoA reductase 2
gene_80083	-8.22	2.1e-14	6.33e-11	CABS_TOBAC Cis-abienol synthase, chloroplastic
gene_80082	-9.2649	1.71e-12	3.05e-09	CABS_TOBAC Cis-abienol synthase, chloroplastic
gene_35068	#NAME?	1.12e-07	4.62e-05	ROMT_VITVI Trans-resveratrol di-O-methyltransferase
gene_40017	#NAME?	3.13e-11	3.5e-08	CABS_TOBAC Cis-abienol synthase, chloroplastic
gene_62732	#NAME?	9.56e-05	0.013465	CABS_TOBAC Cis-abienol synthase, chloroplastic
gene_69893	#NAME?	0.00034571	0.035102	unknown protein
gene_71527	#NAME?	4.46e-07	0.00015347	CABS_TOBAC Cis-abienol synthase, chloroplastic
gene_71709	#NAME?	6.6e-06	0.0015354	ARR3_ARATH Two-component response regulator ARR3
gene_13231	Inf	2.85e-06	0.00079344	TM9S4_PONAB Transmembrane 9 superfamily member 4
gene_13890	Inf	5.62e-05	0.0088104	ADT1_SOLTU ADP,ATP carrier protein, mitochondrial
gene_14273	Inf	0.00033214	0.034155	HYES_RAT Bifunctional epoxide hydrolase 2
gene_14824	Inf	0.00034263	0.034862	unknown protein
gene_15828	Inf	8.72e-17	3.82e-13	ITR1_NICSY Trypsin inhibitor 1
gene_16028	Inf	7.99e-05	0.011728	BGIA_MOMCH Glu S.griseus protease inhibitor
gene_16170	Inf	6.95e-08	3.09e-05	unknown protein
gene_18039	Inf	2.39e-07	9.12e-05	GDL31_ARATH GDSL esterase/lipase At1g74460
gene_18898	Inf	7.57e-13	1.82e-09	AB8B_ARATH Putative ABC transporter B family member 8
gene_22108	Inf	3.16e-05	0.0055716	CER3_ARATH Protein ECERIFERUM 3
gene_32222	Inf	0.00034119	0.034843	unknown protein
gene_32747	Inf	1.67e-05	0.0033866	DIR16_ARATH Dirigent protein 16
gene_32889	Inf	0.00039442	0.03866	unknown protein
gene_34980	Inf	0.00033733	0.034616	CTNS_ARATH Cystinosin homolog
gene_36106	Inf	3.46e-07	0.0001235	LBD25_ARATH LOB domain-containing protein 25
gene_36666	Inf	3.76e-06	0.00098872	unknown protein
gene_41831	Inf	0.00038292	0.037919	ADT1_SOLTU ADP,ATP carrier protein, mitochondrial
gene_42884	Inf	3.46e-07	0.0001235	LBD1_ARATH LOB domain-containing protein 1
gene_43011	Inf	0.0004838	0.044266	unknown protein
gene_47918	Inf	0.00022008	0.025158	VRN1_ARATH B3 domain-containing transcription factor VRN1
gene_50203	Inf	0.00028002	0.030014	R1B14_SOLDE Putative late blight resistance protein homolog R1B-14
gene_61951	Inf	8.48e-05	0.01226	LAC12_ARATH Laccase-12
gene_62244	Inf	1.43e-05	0.0029453	EXPA3_ARATH Expansin-A3
gene_62969	Inf	0.00017133	0.021528	POLX_TOBAC Retrovirus-related Pol polyprotein from transposon TNT 1-94
gene_65973	Inf	5.77e-10	4.48e-07	unknown protein
gene_68154	Inf	0.00028439	0.030377	EGC2_ARATH EG45-like domain containing protein 2
gene_72215	Inf	0.00050727	0.045633	P2C02_ARATH Probable protein phosphatase 2C 2
gene_73108	Inf	1.39e-09	9.45e-07	RBOHB_SOLTU Respiratory burst oxidase homolog protein B
gene_76329	Inf	0.00028002	0.030014	EDR2L_ARATH Protein ENHANCED DISEASE RESISTANCE 2-like
gene_76424	Inf	5.66e-06	0.001365	MTP10_ARATH Metal tolerance protein 10
gene_80075	Inf	0.0004623	0.042952	GOLS2_SOLLC Galactinol synthase 2
gene_81521	Inf	0.00021573	0.024779	unknown protein
gene_8834	Inf	0.00044044	0.041726	unknown protein
gene_8966	Inf	4.59e-05	0.0075117	LSH1_ARATH Protein LIGHT-DEPENDENT SHORT HYPOCOTYLS 1
gene_9014	Inf	3.4e-05	0.0058681	WAK2_ARATH Wall-associated receptor kinase 2
