# Supplementary material for: Transcriptome profile analysis of cell proliferation molecular processes during multicellular trichome formation induced by tomato Wov gene in tobacco
Source: BMC Genomics. 2015 Oct 26;16:868. doi: 10.1186/s12864-015-2099-7 (PMC4623907; doi:10.1186/s12864-015-2099-7)
Supplement: Additional file 9: — Expression patterns of the homologues of the known trichome-related genes in transgenic tobacco plants. (XLS 28 kb) [file 12864_2015_2099_MOESM9_ESM.xls]

## Sheet: Sheet1
Gene_id	Trichome cotrolling homologues	T1(FPKM)	T2(FPKM)	WT1(FPKM)	WT2(FPKM)
gene_15412	GL2	3.3551	6.80784	5.10686	5.15983
gene_46112	TTG1	3.25601	3.5269	2.71131	4.33804
gene_81677	TTG1	1.56928	1.43222	3.39124	1.81357
gene_36956	GL2	13.7363	10.6655	5.49327	7.09199
gene_76689	KAK1	11.0268	11.9771	8.33099	9.6394
gene_550	KAK1	6.78262	6.37679	3.33394	4.32988
gene_29347	RBR1	2.56899	2.79066	3.93597	3.53079
gene_85212	GIS	5.43444	6.25258	5.00202	7.7979
gene_61768	SCF	3.78004	0.493724	0.349925	1.7742
gene_81677	GL3	1.56928	1.43222	3.39124	1.81357
gene_16595	SPL1	46.4643	38.6622	18.6549	29.7164
gene_78349	SPL7	20.4502	16.9768	9.10761	13.4074
gene_75158	CPC	1.12165	0.509723	0.75143	0.538606
gene_66569	SPL5	1.8548	4.57575	1.55325	0.820347
gene_24614	KRP1	19.5299	17.9924	27.301	36.3077
gene_65434	CYCLIN D3;1	1.67681	4.06092	4.08176	4.13191
gene_35152	CCS52A1	2.1759	3.57859	4.59874	5.40756
gene_27221	SPL2	2.30403	3.69963	2.29188	2.61753
gene_7585	SPL1	29.9742	25.1851	11.6368	17.0876
gene_74813	SPL1	5.18761	5.07866	4.81917	5.1473
gene_58341	SPL1	9.58219	11.2673	8.53952	11.9165
gene_70488	Ubc4-APC/C	2.27897	1.76681	1.9782	1.54541
gene_57432	DXR	13.0503	17.6126	16.1383	15.5358
gene_12421	GhMYB1	0.246995	0.227405	0.349208	0.221321
gene_62993	GhMYB1	0.487624	0.235164	0.216673	0.743833
gene_65328	GaMYBA2	0	0.322224	0.296888	0.392003
gene_64529	GaMYBA2	29.4756	8.71375	2.52513	1.64141
gene_57706	GaMYBA2	0.373025	0.472229	0	0
gene_19914	PtMYB186	0.153039	0.12916	0.416514	0.125704
gene_37263	PtMYB186	2.10723	1.91523	3.27718	3.26197
gene_15758	PtMYB186	6.32931	2.0866	0.461409	1.78708
gene_11355	PtMYB186	0.172154	0.0726459	1.13788	0.636319
gene_10001	PtMYB186	4.7279	1.64301	4.61357	5.55861
gene_22022	PDF1	485.157	732.274	58.8176	3.259
gene_37943	PDF1	1766.04	2183.68	40.5038	9.14823
gene_49227	SlCycB2	34.2108	23.4888	2.23882	2.96767
gene_22166	SlCycB2	336.95	282.16	6.55861	4.19164
gene_2092	Wo	28.8588	28.9935	13.0456	12.7936
