# Supplementary material for: Transcriptome profile analysis of cell proliferation molecular processes during multicellular trichome formation induced by tomato Wov gene in tobacco
Source: BMC Genomics. 2015 Oct 26;16:868. doi: 10.1186/s12864-015-2099-7 (PMC4623907; doi:10.1186/s12864-015-2099-7)
Supplement: Additional file 10: — Differentially expressed transcription factors found in the Wo v transgenic tobacco plants compared with its wild type. (XLS 34 kb) [file 12864_2015_2099_MOESM10_ESM.xls]

## Sheet: Sheet1
TF family	Gene_ID	T1 (FPKM)	T2 (FPKM)	WT1 (FPKM)	WT2 (FPKM)	pval	padj	annotation
ARR	gene_72764	11.2499	5.23321	32.65	34.6336	0.00016419	0.020794	ARR6_ARATH Two-component response regulator ARR6
	gene_71628	1.3867	1.85874	7.86524	6.99037	0.00012782	0.017184	ARR4_ARATH Two-component response regulator ARR4
	gene_52144	1.03788	0.707484	4.68715	4.88545	0.00012783	0.017184	ARR9_ARATH Two-component response regulator ARR9
	gene_6696	0.527624	0.333971	3.80976	3.86947	4.06e-07	0.00014058	ARR9_ARATH Two-component response regulator ARR9
	gene_54326	0.612963	0.730332	6.5328	6.95982	2.41e-07	9.13e-05	ARR3_ARATH Two-component response regulator ARR3
	gene_3663	0.119169	0.301723	2.57149	1.7619	1.82e-05	0.0036291	ARR9_ARATH Two-component response regulator ARR9
	gene_28560	4.36641	2.16426	36.3786	41.387	8.19e-10	5.97e-07	ARR8_ARATH Two-component response regulator ARR8
	gene_25641	1.19304	0.464715	16.1279	18.6189	2.04e-10	1.75e-07	ARR9_ARATH Two-component response regulator ARR9
	gene_33945	0	0.516062	6.75188	5.12299	5.67e-06	0.001365	ARR6_ARATH Two-component response regulator ARR6
	gene_71709	0	0	3.63254	1.91852	6.6e-06	0.0015354	ARR3_ARATH Two-component response regulator ARR3
ERF	gene_4171	5.39847	6.56297	0.174911	0.13197	2.58e-12	4.27e-09	RAP27_ARATH Ethylene-responsive transcription factor RAP2-7
	gene_3390	51.8105	74.2171	16.5165	0.489151	3.56e-06	0.00095518	IER1_SOLLC Ethylene-responsive proteinase inhibitor 1
	gene_77179	3.43384	2.74278	0.286089	0.503659	0.00051886	0.046415	DRE2A_ARATH Dehydration-responsive element-binding protein 2A
	gene_47918	0.954752	0.433879	0	0	0.00022008	0.025158	VRN1_ARATH B3 domain-containing transcription factor VRN1
G2-like	gene_71404	8.89909	11.4308	1.82505	0.963896	5.28e-06	0.0012954	KAN4_ARATH Probable transcription factor KAN4
GATA	gene_17511	9.55985	6.41785	1.97108	0.535383	0.00013416	0.017822	GAT15_ARATH GATA transcription factor 15
HD-ZP	gene_40190	21.2735	28.0093	7.87839	4.24638	0.00023915	0.026829	PDF2_ARATH Homeobox-leucine zipper protein PROTODERMAL FACTOR 2
	gene_8326	5.70826	4.7231	0.0870345	0.0919344	4.05e-07	0.00014058	ATB40_ARATH Homeobox-leucine zipper protein ATHB-40
	gene_79743	4.07121	3.50906	0.202071	0.213448	2.75e-05	0.0050662	HDG12_ARATH Homeobox-leucine zipper protein HDG12
	gene_29291	39.6141	36.6344	3.04655	1.5835	1.05e-11	1.4e-08	HDG11_ARATH Homeobox-leucine zipper protein HDG11
	gene_53111	4.41591	2.4268	0	0.421761	0.00021558	0.024779	ATB40_ARATH Homeobox-leucine zipper protein ATHB-40
	gene_32035	21.3312	22.7981	4.09743	2.08584	7.74e-07	0.00025407	HDG1_ARATH Homeobox-leucine zipper protein HDG1
	gene_31311	5.07499	5.25026	0.975974	0.582694	0.00013342	0.017787	HDG11_ARATH Homeobox-leucine zipper protein HDG11
	gene_79750	7.20084	5.48688	0.575938	1.35192	3.09e-05	0.0055518	HAT4_ARATH Homeobox-leucine zipper protein HAT4
LBD	gene_520	5.06335	3.835	0.100956	0.319919	7.85e-05	0.011583	LBD1_ARATH LOB domain-containing protein 1
	gene_42884	4.21807	2.53148	0	0	3.46e-07	0.0001235	LBD1_ARATH LOB domain-containing protein 1
	gene_72677	2.2746	4.08974	0.153803	0	1.97e-05	0.0038182	LBD4_ARATH LOB domain-containing protein 4
	gene_36106	0.923232	1.12006	0	0	3.46e-07	0.0001235	LBD25_ARATH LOB domain-containing protein 25
	gene_56594	3.40769	2.51381	0.0588851	0.103667	3.28e-10	2.68e-07	LBD38_ARATH LOB domain-containing protein 38
MADS	gene_52976	4.65863	3.54408	0.051022	0	1.85e-09	1.24e-06	SOC1_ARATH MADS-box protein SOC1
	gene_46276	34.524	29.2162	6.93035	2.54292	4.85e-06	0.0012035	SOC1_ARATH MADS-box protein SOC1
MYB	gene_19184	12.1303	10.3396	1.22216	0.132407	7.68e-10	5.69e-07	MYBF_ARATH Putative Myb family transcription factor At1g14600
	gene_72230	14.0472	10.0491	1.02878	0.479424	7.11e-10	5.34e-07	MYBF_ARATH Putative Myb family transcription factor At1g14600
	gene_31353	6.30305	5.31954	0.646322	0.739602	4.49e-05	0.0074037	MYBF_ARATH Putative Myb family transcription factor At1g14600
	gene_551	69.675	37.7776	5.11871	3.66004	9.16e-05	0.012971	MYB08_ANTMA Myb-related protein 308
	gene_21839	6.32811	4.1039	0.310785	0.820703	3.41e-05	0.0058681	MYB06_ANTMA Myb-related protein 306
NAC	gene_46748	2.88992	1.32112	0	0.0989053	0.0003313	0.034143	NAC25_ARATH NAC transcription factor 25
	gene_57286	3.21126	2.43364	0.305766	0	3.36e-05	0.0058423	NC100_ARATH NAC domain-containing protein 100
	gene_62865	11.398	8.03446	0.100717	1.11707	1.95e-08	1.05e-05	NC100_ARATH NAC domain-containing protein 100
	gene_28032	18.5562	12.5231	1.8005	1.2322	2.71e-08	1.4e-05	NC100_ARATH NAC domain-containing protein 100
WRKY	gene_7518	4.21736	5.91098	0.585614	0.866016	0.00026652	0.028978	WRK23_ARATH Probable WRKY transcription factor 23
	gene_17101	3.25824	4.12476	0.110157	0.290898	7.07e-06	0.0016288	WRK23_ARATH Probable WRKY transcription factor 23
	gene_79795	8.63627	6.45305	0.812715	1.49103	4.63e-05	0.0075581	WRK70_ARATH Probable WRKY transcription factor 70
	gene_80885	23.2254	20.439	3.24156	3.42406	1.33e-05	0.002792	WRK15_ARATH Probable WRKY transcription factor 15
TCP	gene_2545	0.833807	0.566871	3.34992	3.69071	0.00013695	0.017927	TCP5_ARATH Transcription factor TCP5
Zinc	gene_61955	2.40533	1.41778	0.0890663	0.188161	4.16e-05	0.0069257	ZN363_MOUSE RING finger and CHY zinc finger domain-containing protein 1
	gene_33305	4.14538	6.88047	0.429795	0.397243	2.47e-06	0.00070695	BBX21_ARATH B-box zinc finger protein 21
	gene_28380	10.9456	7.00439	0.748248	1.77834	0.00020419	0.023984	ATL73_ARATH RING-H2 finger protein ATL73
	gene_27868	0.699461	0.450507	2.17561	3.14477	0.00029358	0.031173	YERG_SCHPO Uncharacterized RING finger protein C2F3.16
bHLH	gene_36093	5.77667	5.94176	0.21056	0.148276	1.22e-07	4.94e-05	HEC2_ARATH Transcription factor HEC2
bZIP	gene_16405	0.178366	0.752671	4.06847	2.53945	0.00048631	0.044327	BZP34_ARATH Basic leucine zipper 34
