# Supplementary material for: Transcriptome profile analysis of cell proliferation molecular processes during multicellular trichome formation induced by tomato Wov gene in tobacco
Source: BMC Genomics. 2015 Oct 26;16:868. doi: 10.1186/s12864-015-2099-7 (PMC4623907; doi:10.1186/s12864-015-2099-7)
Supplement: Additional file 11: — The list of all KEGG pathways of the differentially expressed genes. (XLSX 15 kb) [file 12864_2015_2099_MOESM11_ESM.xlsx]

## Sheet: TvsWT.DEG_KEGG_pathway_enrichme
KEGG Pathways	Input number	Background number	P-Value	Corrected P-Value	Gene ID
Limonene and pinene degradation	8	9	4.2566e-08	3.14988e-06	gene_35335|gene_8136|gene_75066|gene_30126|gene_81367|gene_83348|gene_39962|gene_60179
Ascorbate and aldarate metabolism	12	49	1.20054e-06	4.44201e-05	gene_35335|gene_15292|gene_35713|gene_30126|gene_81367|gene_83348|gene_83949|gene_26806|gene_45369|gene_39962|gene_42714|gene_60179
Histidine metabolism	9	31	8.28992e-06	0.000204485	gene_81367|gene_35335|gene_7812|gene_30126|gene_44397|gene_83348|gene_26814|gene_39962|gene_60179
Fatty acid elongation	9	33	1.2695e-05	0.000234857	gene_63161|gene_26042|gene_19666|gene_19674|gene_67695|gene_52910|gene_69278|gene_38320|gene_30213
Pentose and glucuronate interconversions	13	103	0.000229061	0.00336403	gene_35335|gene_10440|gene_60179|gene_30126|gene_81367|gene_729|gene_31975|gene_83348|gene_22326|gene_31412|gene_18073|gene_39962|gene_54231
Tryptophan metabolism	7	30	0.000272759	0.00336403	gene_35335|gene_30126|gene_81367|gene_83032|gene_83348|gene_39962|gene_60179
Sesquiterpenoid and triterpenoid biosynthesis	5	15	0.000543569	0.0057463	gene_32774|gene_42840|gene_44124|gene_15167|gene_68874
beta-Alanine metabolism	8	49	0.00083561	0.00687057	gene_57934|gene_35335|gene_30126|gene_81367|gene_56094|gene_83348|gene_39962|gene_60179
Fatty acid degradation	8	49	0.00083561	0.00687057	gene_35335|gene_84394|gene_30126|gene_81367|gene_83348|gene_64060|gene_39962|gene_60179
Glycerolipid metabolism	9	63	0.000948961	0.00702231	gene_79368|gene_35335|gene_56139|gene_30126|gene_81367|gene_77718|gene_83348|gene_39962|gene_60179
Lysine degradation	6	34	0.00263459	0.01769	gene_35335|gene_30126|gene_39962|gene_83348|gene_81367|gene_60179
Biosynthesis of secondary metabolites	56	1036	0.00286864	0.01769	gene_26042|gene_69278|gene_84394|gene_66387|gene_7812|gene_75066|gene_83032|gene_44397|gene_52910|gene_52830|gene_30065|gene_60179|gene_51024|gene_63161|gene_9106|gene_14540|gene_8136|gene_13784|gene_19666|gene_33739|gene_81367|gene_49|gene_13493|gene_1007|gene_38605|gene_39131|gene_38607|gene_84591|gene_56094|gene_4035|gene_30213|gene_40340|gene_57934|gene_25936|gene_67584|gene_1446|gene_26814|g…
Valine, leucine and isoleucine degradation	7	57	0.00726374	0.0389121	gene_35335|gene_29888|gene_30126|gene_81367|gene_83348|gene_39962|gene_60179
Cutin, suberine and wax biosynthesis	5	30	0.00736174	0.0389121	gene_13493|gene_65106|gene_36872|gene_34552|gene_15304
Galactose metabolism	6	61	0.0309511	0.152692	gene_13130|gene_23695|gene_80075|gene_46033|gene_11603|gene_55951
Plant hormone signal transduction	18	301	0.0350189	0.161962	gene_72764|gene_40078|gene_25641|gene_28560|gene_54326|gene_16993|gene_52144|gene_16451|gene_3663|gene_3490|gene_14528|gene_71628|gene_6696|gene_33945|gene_71709|gene_81375|gene_82230|gene_57132
Diterpenoid biosynthesis	4	33	0.0408464	0.174138	gene_40017|gene_71527|gene_80082|gene_80083
Arginine and proline metabolism	7	84	0.042358	0.174138	gene_35335|gene_30126|gene_81367|gene_83348|gene_60179|gene_39962|gene_40340
Pyruvate metabolism	7	90	0.0563501	0.219469	gene_35335|gene_49|gene_30126|gene_81367|gene_83348|gene_39962|gene_60179
ABC transporters	3	23	0.0628668	0.232607	gene_13900|gene_61308|gene_18898
Starch and sucrose metabolism	12	204	0.0827604	0.291632	gene_13130|gene_19869|gene_12273|gene_729|gene_11603|gene_10440|gene_71885|gene_37860|gene_31412|gene_18073|gene_55951|gene_54231
Glycolysis / Gluconeogenesis	8	122	0.0906225	0.299324	gene_35335|gene_84394|gene_30126|gene_81367|gene_49|gene_83348|gene_39962|gene_60179
Amino sugar and nucleotide sugar metabolism	8	123	0.0937121	0.299324	gene_9106|gene_52830|gene_25936|gene_38605|gene_38607|gene_84591|gene_4035|gene_22788
Taurine and hypotaurine metabolism	2	13	0.0970781	0.299324	gene_57934|gene_56094
Inositol phosphate metabolism	5	65	0.101934	0.301725	gene_26806|gene_45369|gene_19189|gene_15292|gene_42714
Alanine, aspartate and glutamate metabolism	4	51	0.129927	0.369793	gene_57934|gene_56094|gene_30065|gene_67584
Linoleic acid metabolism	2	18	0.156825	0.429815	gene_35459|gene_74549
Glutathione metabolism	6	108	0.217489	0.574793	gene_37357|gene_72914|gene_50207|gene_63998|gene_16708|gene_47284
Other types of O-glycan biosynthesis	1	7	0.250772	0.639901	gene_42213
Butanoate metabolism	2	27	0.274535	0.677187	gene_57934|gene_56094
Thiamine metabolism	1	10	0.327688	0.782223	gene_68754
Stilbenoid, diarylheptanoid and gingerol biosynthesis	2	33	0.353506	0.817484	gene_8136|gene_75066
Degradation of aromatic compounds	1	12	0.374537	0.839871	gene_84394
Fatty acid metabolism	4	90	0.428047	0.897489	gene_32596|gene_85171|gene_64060|gene_80533
Peroxisome	4	91	0.436011	0.897489	gene_65106|gene_34552|gene_64060|gene_83032
Biosynthesis of unsaturated fatty acids	2	40	0.441479	0.897489	gene_32596|gene_80533
Glycerophospholipid metabolism	4	94	0.459703	0.897489	gene_79368|gene_77718|gene_62422|gene_56139
Tyrosine metabolism	2	42	0.465411	0.897489	gene_84394|gene_2348
Plant-pathogen interaction	7	176	0.473001	0.897489	gene_34882|gene_48626|gene_16993|gene_26674|gene_38305|gene_73108|gene_37079
Fatty acid biosynthesis	2	47	0.522482	0.932923	gene_85171|gene_64060
Isoquinoline alkaloid biosynthesis	1	20	0.531545	0.932923	gene_2348
Phenylalanine, tyrosine and tryptophan biosynthesis	2	49	0.54414	0.932923	gene_2348|gene_13784
Phenylpropanoid biosynthesis	7	190	0.551315	0.932923	gene_14540|gene_1446|gene_66387|gene_33739|gene_1007|gene_37860|gene_61589
Zeatin biosynthesis	2	50	0.554711	0.932923	gene_83238|gene_79320
Valine, leucine and isoleucine biosynthesis	1	24	0.594616	0.977813	gene_83696
Terpenoid backbone biosynthesis	2	56	0.614445	0.988455	gene_39131|gene_68754
Ribosome biogenesis in eukaryotes	3	90	0.645424	0.999979	gene_58265|gene_28002|gene_28414
Steroid biosynthesis	1	31	0.685291	0.999979	gene_51024
Tropane, piperidine and pyridine alkaloid biosynthesis	1	33	0.707261	0.999979	gene_2348
Propanoate metabolism	1	33	0.707261	0.999979	gene_49
Phosphatidylinositol signaling system	2	68	0.71514	0.999979	gene_77718|gene_19189
Sulfur metabolism	1	36	0.737381	0.999979	gene_33744
Ubiquinone and other terpenoid-quinone biosynthesis	1	38	0.755723	0.999979	gene_2348
Mismatch repair	1	38	0.755723	0.999979	gene_34632
Circadian rhythm - plant	1	42	0.788661	0.999979	gene_33789
Cyanoamino acid metabolism	1	42	0.788661	0.999979	gene_37860
Phenylalanine metabolism	4	152	0.808467	0.999979	gene_2348|gene_1007|gene_66387|gene_1446
alpha-Linolenic acid metabolism	1	49	0.836001	0.999979	gene_35459
Proteasome	1	50	0.841838	0.999979	gene_46379
DNA replication	1	51	0.847468	0.999979	gene_34632
Phagosome	2	94	0.859365	0.999979	gene_19189|gene_10296
Homologous recombination	1	55	0.868058	0.999979	gene_34632
Cysteine and methionine metabolism	2	98	0.874429	0.999979	gene_49|gene_2348
Nucleotide excision repair	1	60	0.889941	0.999979	gene_34632
Glyoxylate and dicarboxylate metabolism	1	67	0.914629	0.999979	gene_83032
Glycine, serine and threonine metabolism	1	67	0.914629	0.999979	gene_83696
RNA degradation	2	114	0.920969	0.999979	gene_58496|gene_58497
Biosynthesis of amino acids	5	236	0.932933	0.999979	gene_2348|gene_13784|gene_26814|gene_83696|gene_44397
Ubiquitin mediated proteolysis	2	152	0.974953	0.999979	gene_53038|gene_61955
Metabolic pathways	55	1961	0.989659	0.999979	gene_19869|gene_84394|gene_7812|gene_75066|gene_80082|gene_44397|gene_30065|gene_55951|gene_60179|gene_51024|gene_35335|gene_29888|gene_14540|gene_33739|gene_13784|gene_66387|gene_77718|gene_81367|gene_49|gene_729|gene_1007|gene_56094|gene_39131|gene_83949|gene_18073|gene_64060|gene_61589|gene_40340|gene_57934|gene_67584|gene_56139|gene_1446|gene_26814|gene_37860|gene_35459|gene_11603|gene_30126|…
Oxidative phosphorylation	1	152	0.996144	0.999979	gene_11329
RNA transport	1	167	0.997774	0.999979	gene_53038
Carbon metabolism	1	253	0.999906	0.999979	gene_83696
Ribosome	2	365	0.999979	0.999979	gene_72866|gene_68806
